# Supplementary material for: Graphene Quantum Dots with Blue and Yellow Luminescence Fabricated by Modulating Intercalation State
Source: Materials (Basel). 2022 Sep 22;15(19):6567. doi: 10.3390/ma15196567 (PMC9572107; doi:10.3390/ma15196567)
Supplement: Supplementary file 1 [file materials-15-06567-s001.zip]

Archive with 1 entries (1 files):
- materials-1888230-supplementary.pdf
